# Supplementary material for: Body‐Integrated Ultrasensitive All‐Textile Pressure Sensors for Skin‐Inspired Artificial Sensory Systems
Source: Small Sci. 2024 Jun 30;4(9):2400026. doi: 10.1002/smsc.202400026 (PMC11935259; doi:10.1002/smsc.202400026)
Supplement: Supplementary file 1 — Supplementary Material [file SMSC-4-2400026-s001.zip]

Archive with 2 entries (2 files):
- smsc.202400026-sup-0001-suppdata-S1.MP4
- smsc.202400026-sup-0002-suppdata-S2.mp4
